# Supplementary material for: Genome-Wide Identification and Expression Analysis Unveil the Involvement of the Cold Shock Protein (CSP) Gene Family in Cotton Hypothermia Stress
Source: Plants (Basel). 2024 Feb 26;13(5):643. doi: 10.3390/plants13050643 (PMC10934078; doi:10.3390/plants13050643)
Supplement: Supplementary file 1 [file plants-13-00643-s001.zip]

Archive with 1 entries (1 files):
- plants-2832387-supplementary.xlsx
