# Supplementary material for: Genome-Wide Identification and Expression Analysis Unveil the Involvement of the Cold Shock Protein (CSP) Gene Family in Cotton Hypothermia Stress
Source: Plants (Basel). 2024 Feb 26;13(5):643. doi: 10.3390/plants13050643 (PMC10934078; doi:10.3390/plants13050643)
Supplement: Supplementary file 1 [file plants-13-00643-s001.zip › plants-2832387-supplementary.xlsx]

## Sheet: Table.S1
Supplementary Table 1 Characteristics of the 43 CSP genes classified from four cotton species.
Species	Gene ID	Gene name	Protein Length(aa)	CDS Length(bp)	molecular weight(kDa)	PI	Subcellular Localization Predicted
							YLoc	WoLF PSORT	CELLO
G.hirsutum	Ghir_A01G000310.1	GhCSP.A1	152	459	15500.9	6.81	Nucleus.	Nucleus.	Nucleus.
	Ghir_A01G015840.1	GhCSP.A2	174	525	16806	6.29	Nucleus.	Nucleus.	Nucleus.
	Ghir_A01G015850.1	GhCSP.A3	176	531	17085.2	6.81	Nucleus.	Nucleus.	Nucleus.
	Ghir_A03G022180.1	GhCSP.A4	164	495	16254.5	5.91	Nucleus.	Nucleus.	Nucleus.
	Ghir_A05G023760.1	GhCSP.A5	187	564	19159.7	9.08	Nucleus.	Nucleus.	Nucleus.
	Ghir_A11G018440.1	GhCSP.A6	232	699	24543.8	8.32	Nucleus.	Nucleus.	Nucleus.
	Ghir_A12G006110.1	GhCSP.A7	243	732	25527.4	7	Nucleus.	Nucleus.	Nucleus.
	Ghir_D01G017360.1	GhCSP.D1	173	522	16824	6.81	Nucleus.	Nucleus.	Nucleus.
	Ghir_D01G017370.1	GhCSP.D2	175	528	16878	6.81	Nucleus.	Nucleus.	Nucleus.
	Ghir_D05G023630.1	GhCSP.D3	189	570	19286.8	9.23	Nucleus.	Nucleus.	Nucleus.
	Ghir_D06G004500.1	GhCSP.D4	173	522	18188.8	7.6	Nucleus.	Nucleus.	Nucleus.
	Ghir_D11G018570.1	GhCSP.D5	232	699	24625.9	8.46	Nucleus.	Nucleus.	Nucleus.
	Ghir_D12G006120.1	GhCSP.D6	243	732	25541.6	7.03	Nucleus.	Nucleus.	Nucleus.
G.barbadense	Gbar_A01G016240.1	GbCSP.A1	176	531	16906	6.29	Nucleus.	Nucleus.	Nucleus.
	Gbar_A01G016250.1	GbCSP.A2	176	531	17085.2	6.81	Nucleus.	Nucleus.	Nucleus.
	Gbar_A03G022300.1	GbCSP.A3	164	495	16254.5	5.91	Nucleus.	Nucleus.	Nucleus.
	Gbar_A05G022990.1	GbCSP.A4	187	564	19159.7	9.08	Nucleus.	Nucleus.	Nucleus.
	Gbar_A06G004230.1	GbCSP.A5	173	522	18076.7	8.78	Nucleus.	Nucleus.	Nucleus.
	Gbar_A11G018000.1	GbCSP.A6	232	699	24543.8	8.32	Nucleus.	Nucleus.	Nucleus.
	Gbar_A12G006090.1	GbCSP.A7	245	738	25641.5	7	Nucleus.	Nucleus.	Nucleus.
	Gbar_D01G017460.1	GbCSP.D1	176	531	17025.1	6.81	Nucleus.	Nucleus.	Nucleus.
	Gbar_D01G017470.1	GbCSP.D2	152	459	14858.9	5.89	Nucleus.	mito	Nucleus.
	Gbar_D02G024190.1	GbCSP.D3	162	489	16091.4	6.29	Nucleus.	Nucleus.	Nucleus.
	Gbar_D05G023660.1	GbCSP.D4	187	564	19202.8	9.16	Nucleus.	Nucleus.	Nucleus.
	Gbar_D06G004470.1	GbCSP.D5	173	522	18346	7.6	Nucleus.	Nucleus.	Nucleus.
	Gbar_D11G018940.1	GbCSP.D6	232	699	24625.9	8.46	Nucleus.	Nucleus.	Nucleus.
	Gbar_D12G006130.1	GbCSP.D7	243	732	25541.6	7.03	Nucleus.	Nucleus.	Nucleus.
G.arboreum	Ga01G0031.1	GaCSP.1	152	459	15430.7	6.81	Nucleus.	Nucleus.	Nucleus.
	Ga02G1087.1	GaCSP.2	164	495	15722.8	6.28	Nucleus.	Nucleus.	Nucleus.
	Ga02G1088.1	GaCSP.3	165	498	16252.4	6.29	Nucleus.	Nucleus.	Nucleus.
	Ga03G2631.1	GaCSP.4	115	348	11669.6	5.15	Nucleus.	Nucleus.	Nucleus.
	Ga05G2476.1	GaCSP.5	185	558	19045.6	9.08	Nucleus.	Nucleus.	Nucleus.
	Ga06G0410.1	GaCSP.6	173	522	18082.6	8.56	Nucleus.	Nucleus.	Nucleus.
	Ga11G2153.1	GaCSP.7	232	699	24613.9	8.32	Nucleus.	Nucleus.	Nucleus.
	Ga12G2486.1	GaCSP.8	243	732	25527.4	7	Nucleus.	Nucleus.	Nucleus.
G. raimondii	Gorai.002G003500.1	GrCSP.1	169	510	17386.5	8.15	Nucleus.	Nucleus.	Nucleus.
	Gorai.002G195000.1	GrCSP.2	175	528	16938.1	6.81	Nucleus.	Nucleus.	Nucleus.
	Gorai.002G195100.1	GrCSP.3	177	534	16992.1	6.81	Nucleus.	Nucleus.	Nucleus.
	Gorai.005G253200.1	GrCSP.4	116	351	11954	5.06	Nucleus.	Nucleus.	Nucleus.
	Gorai.007G193700.1	GrCSP.5	253	762	27434.9	8.73	Nucleus.	Nucleus.	Nucleus.
	Gorai.008G062500.1	GrCSP.6	244	735	25620.6	7	Nucleus.	Nucleus.	Nucleus.
	Gorai.009G243500.1	GrCSP.7	185	558	19001.5	9.23	Nucleus.	Nucleus.	Nucleus.
	Gorai.010G048300.1	GrCSP.8	173	522	18257	7.6	Nucleus.	Nucleus.	Nucleus.

## Sheet: Table.S2
Supplementary Table 2 Primers used for vector construction and RT-qPCR
Primer Name	Sequence
Y-GhCSP.A1-F	acgggggactcttgaccatggggATGGGTGAGAGTAGGGTGAC
Y-GhCSP.A1-R	tagaggtaccgagctccatgggACGATCACTGTTTGCAC
Y-GhCSP.A2-F	acgggggactcttgaccatggggATGGCTGAACAACAACAAGA
Y-GhCSP.A2-R	tagaggtaccgagctccatgggAGACAAAGCCTTCAGGT
Y-GhCSP.A3-F	acgggggactcttgaccatggggATGGCTGAGCAACAGCAGGA
Y-GhCSP.A3-R	tagaggtaccgagctccatgggAGCTGAAGCCTTCAAG
QRT-GhCSP.A1-F	TGTTGATGTCACTGGCCCTA
QRT-GhCSP.A1-R	TCCCCACACTTAAAGCATCC
QRT-GhCSP.A2-F	AGAAGGACAGTCGCAGTGGT
QRT-GhCSP.A2-R	GATTCAAATCCCCGCAGTTA
QRT-GhCSP.A3-F	AGACCCAGGCTGTTGATGTC
QRT-GhCSP.A3-R	GATTCAGATCCCCGCAGTTA
QRT-GhCSP.A4-F	TGAAGTGGTTCGATGACCAA
QRT-GhCSP.A4-R	CGGATGGAAGACTGGTGAAC
QRT-GhCSP.A5-F	GCAAGGTGAAGTGGTTCGAT
QRT-GhCSP.A5-R	CTACGGAAACCCTCAGAACG
QRT-GhCSP.A6F	GTTTCATAGCTCCCGACGAC
QRT-GhCSP.A6-R	CATCTTCACCGACATCAACG
QRT-GhCSP.A7F	AGGACGTTTTCGTTCACCAG
QRT-GhCSP.A7-R	ACGACCTTCGGAAGACTCAA
GhUBQ7-F	GAAGGCATTCCACCTGACCAAC
GhUBQ7-R	CTTGACCTTCTTCTTCTTGTGCTTG
GhHIS3-F	GAAGCCTCATCGATACCGTC
GhHIS3-R	CTACCACTACCATCATGGC

## Sheet: Table.S3
Supplementary Table 3 Statistical analysis of Ka/Ks values of four cotton species.
Pairs	Positive	Neutral	Pure selection No.			Total	Purity
	selection No.	evolution No.	0-0.5	0.5-1.0	＞1.0
Ga-Ga	2	0	10	0	0	12	83.33
Ga-Gb	7	0	25	0	0	32	78.13
Ga-Gh	5	0	26	0	0	31	83.87
Ga-Gr	2	0	17	0	0	19	89.47
Gb-Gb	2	0	28	2	1	33	93.94
Gb-Gh	2	0	37	1	0	40	95
Gb-Gr	5	0	28	1	0	34	85.29
Gh-Gh	2	0	26	2	0	30	93.33
Gh-Gr	4	0	26	0	0	30	86.67
Gr-Gr	2	0	10	0	0	12	83.33
Total	33	0	233	6	1	273	87.236
